# Supplementary material for: Coupling between Polymer Conformations and Dynamics Near Amorphous Silica Surfaces: A Direct Insight from Atomistic Simulations
Source: Nanomaterials (Basel). 2021 Aug 16;11(8):2075. doi: 10.3390/nano11082075 (PMC8401719; doi:10.3390/nano11082075)
Supplement: Supplementary file 1 [file nanomaterials-11-02075-s001.zip]

Archive with 1 entries (1 files):
- nanomaterials-1329122-supplementary.pdf
